# Supplementary material for: Causes of Hospitalization among End-Stage Kidney Disease Cohort before and after Hemodialysis
Source: Int J Environ Res Public Health. 2022 Aug 18;19(16):10253. doi: 10.3390/ijerph191610253 (PMC9408097; doi:10.3390/ijerph191610253)
Supplement: Supplementary file 1 [file ijerph-19-10253-s001.zip]

Archive with 1 entries (1 files):
- ijerph-1825440-supplementary.pdf
